# Supplementary material for: Development and Characterization of Electrospun Poly(3-hydroxybutyrate-co-3-hydroxyhexanoate) (PHBH) Biopapers
Source: Polymers (Basel). 2026 Apr 28;18(9):1061. doi: 10.3390/polym18091061 (PMC13165099; doi:10.3390/polym18091061)
Supplement: Supplementary file 1 [file polymers-18-01061-s001.zip]

Archive with 1 entries (1 files):
- polymers-4233283-supplementary.pdf
